# Supplementary material for: LAG3 and Its Ligands Show Increased Expression in High-Risk Uveal Melanoma
Source: Cancers (Basel). 2021 Sep 3;13(17):4445. doi: 10.3390/cancers13174445 (PMC8430821; doi:10.3390/cancers13174445)
Supplement: Supplementary file 1 [file cancers-13-04445-s001.zip]

Archive with 1 entries (1 files):
- cancers-1345869-supplementary.pdf
